# Supplementary material for: Retinal Degeneration and Microglial Dynamics in Mature Progranulin-Deficient Mice
Source: Int J Mol Sci. 2021 Oct 26;22(21):11557. doi: 10.3390/ijms222111557 (PMC8584076; doi:10.3390/ijms222111557)
Supplement: Supplementary file 1 [file ijms-22-11557-s001.zip]

Archive with 3 entries (3 files):
- Figure S1.TIF
- Figure S2.TIF
- Supplemenatry_materials.pdf
